# Supplementary material for: Alteration of the Total Cellular Glycome during Late Differentiation of Chondrocytes
Source: Int J Mol Sci. 2019 Jul 19;20(14):3546. doi: 10.3390/ijms20143546 (PMC6678350; doi:10.3390/ijms20143546)
Supplement: Supplementary file 1 [file ijms-20-03546-s001.zip]

Archive with 4 entries (3 files):
- ijms-532605-supplementary-final/
- ijms-532605-supplementary-final/supplementary figure S1-S4.pdf
- ijms-532605-supplementary-final/supplementary table S1.pdf
- ijms-532605-supplementary-final/supplementary table S2.pdf
